# Supplementary material for: Fission Yeast Mto1 Regulates Diversity of Cytoplasmic Microtubule Organizing Centers
Source: Curr Biol. 2010 Nov 9;20(21):1959–65. doi: 10.1016/j.cub.2010.10.006 (PMC2989437; doi:10.1016/j.cub.2010.10.006)
Supplement: Document S2. Table S1 [file mmc2.xls]

## Sheet: Sheet1
Figure 1		Source
1B
KS5832	h+ mto1(1-1051)-GFP:hphMX6 cut12-tdT ade6-210 leu1-32 ura4-D18	this study
KS4380	h– mto1-GFP:kanMX6 cut12-tdT:kanMX6 ade6-216 leu1-32 ura4-D18	this study
1C, 1D
KS2753	h– mto1(1-1051)-GFP:kanMX6 kanMX6:nmt81:GFP-atb2 ade6-216 leu1-32 ura4-D18	this study
KS4393	h– mto1(1-1095)-GFP:kanMX6 hphMX6:nmt81:GFP-atb2 ade6-210 leu1-32 ura4-D18	this study
1E
KS2605	h+ mto1(1-1051)-GFP:kanMX6 sad1-dsRed:LEU2 (sad1+) ade6-210 leu1 ura4-D18	this study
KS2596	h+ mto1(1-1065)-GFP:kanMX6 sad1-dsRed:LEU2 (sad1+) ade6-210 leu1 ura4-D18	this study
KS2598	h+ mto1(1-1075)-GFP:kanMX6 sad1-dsRed:LEU2 (sad1+) ade6-210 leu1 ura4-D18	this study
KS2600	h+ mto1(1-1085)-GFP:kanMX6 sad1-dsRed:LEU2 (sad1+) ade6-210 leu1 ura4-D18	this study
KS2602	h+ mto1(1-1095)-GFP:kanMX6 sad1-dsRed:LEU2 (sad1+) ade6-210 leu1 ura4-D18	this study
1F, 1G
KS4380	h– mto1-GFP:kanMX6 cut12-tdT:kanMX6 ade6-216 leu1-32 ura4-D18	this study
KS4520	h– mto1-427-GFP:kanMX6 cut12-tdT:kanMX6 ade6-210 leu1-32 ura4-D18	this study
1H
KS2777	h– mto1-427 kanMX6:nmt81:GFP-atb2 sad1-dsRed:LEU2 (sad1+) ade6-216 leu1-32 ura4-D18	this study
Figure S1
S1B
KS2606	h+ mto1(1-1051)-GFP:kanMX6 sad1-dsRed:LEU2 (sad1+) ade6-210 leu1 ura4-D18	this study
KS2608	h– mto1-GFP:kanMX6 sad1-dsRed:LEU2 (sad1+) ade6-210 leu1 ura4-D18	this study
S1C
KS516	h– ade6-210 leu1-32 ura4-D18	lab stock
KS1957	h– mto1(1-1051):ura4+ ade6-210 leu1-32	this study
KS2367	h– mto1(1-1065):ura4+ ade6-210 leu1-32 ura4-D18	this study
KS2370	h– mto1(1-1075):ura4+ ade6-210 leu1-32 ura4-D18	this study
KS2371	h– mto1(1-1085):ura4+ ade6-210 leu1-32 ura4-D18	this study
KS2373	h– mto1(1-1095):ura4+ ade6-210 leu1-32 ura4-D18	this study
KS819	h+ mto1-GFP:kanMX ade6-216 leu1-32 ura4-D18	lab stock
KS2001	h– mto1(1-1051)-GFP:kanMX6 ade6-210 leu1-32 ura4-D18	this study
KS2589	h– mto1(1-1065)-GFP:kanMX6 ade6-210 leu1-32 ura4-D18	this study
KS2590	h– mto1(1-1075)-GFP:kanMX6 ade6-210 leu1-32 ura4-D18	this study
KS2592	h– mto1(1-1085)-GFP:kanMX6 ade6-210 leu1-32 ura4-D18	this study
KS2593	h– mto1(1-1095)-GFP:kanMX6 ade6-210 leu1-32 ura4-D18	this study
S1D
KS2605	h+ mto1(1-1051)-GFP:kanMX6 sad1-dsRed:LEU2 (sad1+) ade6-210 leu1 ura4-D18	this study
KS2596	h+ mto1(1-1065)-GFP:kanMX6 sad1-dsRed:LEU2 (sad1+) ade6-210 leu1 ura4-D18	this study
KS2598	h+ mto1(1-1075)-GFP:kanMX6 sad1-dsRed:LEU2 (sad1+) ade6-210 leu1 ura4-D18	this study
KS2600	h+ mto1(1-1085)-GFP:kanMX6 sad1-dsRed:LEU2 (sad1+) ade6-210 leu1 ura4-D18	this study
KS2602	h+ mto1(1-1095)-GFP:kanMX6 sad1-dsRed:LEU2 (sad1+) ade6-210 leu1 ura4-D18	this study
S1E
KS2606	h+ mto1(1-1051)-GFP:kanMX6 sad1-dsRed:LEU2 (sad1+) ade6-210 leu1 ura4-D18	this study
KS2596	h+ mto1(1-1065)-GFP:kanMX6 sad1-dsRed:LEU2 (sad1+) ade6-210 leu1 ura4-D18	this study
KS2598	h+ mto1(1-1075)-GFP:kanMX6 sad1-dsRed:LEU2 (sad1+) ade6-210 leu1 ura4-D18	this study
KS2600	h+ mto1(1-1085)-GFP:kanMX6 sad1-dsRed:LEU2 (sad1+) ade6-210 leu1 ura4-D18	this study
KS2602	h+ mto1(1-1095)-GFP:kanMX6 sad1-dsRed:LEU2 (sad1+) ade6-210 leu1 ura4-D18	this study
KS2854	h– mto1(1-1105)-GFP:kanMX6 sad1-dsRed:LEU2 (sad1+) ade6-210 leu1 ura4-D18	this study
KS2608	h– mto1-GFP:kanMX6 sad1-dsRed:LEU2 (sad1+) ade6-210 leu1 ura4-D18	this study
S1F
KS2847	h– mto1(1-1051)-GFP:kanMX6 hphMX6:nmt81:mCh-atb2 ade6-210 leu1-32 ura4-D18	this study
KS2848	h– mto1(1-1065)-GFP:kanMX6 hphMX6:nmt81:mCh-atb2 ade6-210 leu1-32 ura4-D18	this study
KS2849	h– mto1(1-1075)-GFP:kanMX6 hphMX6:nmt81:mCh-atb2 ade6-210 leu1-32 ura4-D18	this study
KS2850	h– mto1(1-1085)-GFP:kanMX6 hphMX6:nmt81:mCh-atb2 ade6-210 leu1-32 ura4-D18	this study
KS2851	h– mto1(1-1095)-GFP:kanMX6 hphMX6:nmt81:mCh-atb2 ade6-210 leu1-32 ura4-D18	this study
KS2856	h– mto1(1-1105)-GFP:kanMX6 hphMX6:nmt81:mCh-atb2 ade6-210 leu1-32 ura4-D18	this study
KS2852	h– mto1-GFP:kanMX6 hphMX6:nmt81:mCh-atb2 ade6-216 leu1-32 ura4-D18	this study
S1G, S1H
KS2753	h– mto1(1-1051)-GFP:kanMX6 kanMX6:nmt81:GFP-atb2 ade6-216 leu1-32 ura4-D18	this study
KS2755	mto1(1-1065)-GFP:kanMX6 kanMX6:nmt81:GFP-atb2 ade6-216 leu1-32 ura4-D18	this study
KS2731	mto1(1-1075)-GFP: kanMX6 kanMX6:nmt81:GFP-atb2 ade6-216 leu1-32 ura4-D18	this study
KS2732	h– mto1(1-1085)-GFP: kanMX6 kanMX6:nmt81:GFP-atb2 ade6-210 leu1-32 ura4-D18	this study
KS4393	h– mto1(1-1095)-GFP:kanMX6 hphMX6:nmt81:GFP-atb2 ade6-210 leu1-32 ura4-D18	this study
KS2738	h– mto1-GFP:kanMX6 kanMX6:nmt81:GFP-atb2 ade6-216 leu1-32 ura4-D18	this study
S1I
KS2785	h– mto2∆::kanMX6 hphMX6:nmt81:GFP-atb2 sad1-dsRed:LEU2 (sad1+) ade6-216 leu1-32 ura4-D18	this study
KS2833	h– mto1(1-1065)-GFP:kanMX6 mto2∆::kanMX6 hphMX6:nmt81:GFP-atb2 sad1-dsRED:LEU2 (sad1+) ade6-210 leu1-32 ura4-D18	this study
KS3136	h+ mto1(1-1075)-GFP:kanMX6 mto2∆::kanMX6 hphMX6:nmt81:GFP-atb2 sad1-dsRed:LEU2 (sad1+) ade6-210 leu1 ura4-D18	this study
KS3118	mto1(1-1085)-GFP:kanMX6 mto2∆::kanMX6 hphMX6:nmt81:GFP-atb2 sad1-dsRed:LEU2 (sad1+) ade6-210 leu1 ura4-D18	this study
S1J
KS516	h– ade6-210 leu1-32 ura4-D18	lab stock
KS1158	h– mto1∆::kanMX6 ade6-210 leu1-32 ura4-D18	lab stock
KS1957	h– mto1(1-1051):ura4+ ade6-210 leu1-32	this study
KS2373	h– mto1(1-1095):ura4+ ade6-210 leu1-32 ura4-D18	this study
Figure 2
2A
KS4795	h– mto1∆::kanMX6 cut12-tdT:kanMX6 ade6-210 leu1-32 ura4-D18	this study
2B
KS4089	h+ mto1(1-1051)-GFP-mto1(1049-1115) sad1-dsRed:LEU2 (sad1+) ade6-210 leu1-32 ura4-D18	this study
KS5114	h+ mto1(1-1051)-GFP-Mto1(1028-1115) sad1-dsRed:LEU2 (sad1+) ade6-210 leu1-32 ura4-D18	this study
2C
KS4184	h+ mto1(1-1051)-GFP-mto1(1049-1115) hphMX6:nmt81:GFP-atb2 sad1-dsRed:LEU2 (sad1+) ade6-210 leu1-32 ura4-D18	this study
KS5155	h– mto1(1-1051)-GFP-mto1(1028-1115) hphMX6:nmt81:GFP-atb2 ade6-216 leu1-32 ura4-D18	this study
2D
KS5507	h– mto1∆::kanMX6:nmt81:GFP-VTD-mto1(1028-1095) cut12-tdT:kanMX6 ade6-210 leu1-32 ura4-D18	this study
KS5512	h– mto1∆::kanMX6:nmt81:GFP-VTD-mto1(1049-1095) cut12-tdT:kanMX6 ade6-210 leu1-32 ura4-D18	this study
KS5524	h– mto1∆::kanMX6:nmt81:GFP-VTD-mto1(1049-1075) cut12-tdT:kanMX6 ade6-210 leu1-32 ura4-D18	this study
Figure S2
S2A
KS4795	h– mto1∆::kanMX6 cut12-tdT:kanMX6 ade6-210 leu1-32 ura4-D18	this study
S2B
KS4094	h+ mto1(1-1051)-GFP-mto1(1061-1115) sad1-dsRed:LEU2 (sad1+) ade6-210 leu1-32 ura4-D18	this study
S2C
KS6016	h– mto1(1-800)-GFP-mto1(1049-1115) cut12-tdT:kanMX6 ade6-210 leu1-32 ura4-D18	this study
KS6018	h– mto1(1-800)-GFP-mto1(1028-1115) cut12-tdT:kanMX6 ade6-210 leu1-32 ura4-D18	this study
S2D
KS6020	h– mto1(1-800)-GFP-mto1(1028-1115) kanMX6:nmt81:GFP-atb2 ade6-210 leu1-32 ura4-D18	this study
KS5092	h+ mto1(1-800)-GFP-mto1(1049-1115) kanMX6:nmt81:GFP-atb2 ade6-216 leu1-32 ura4-D18	this study
S2E
KS4795	h– mto1∆::kanMX6 cut12-tdT:kanMX6 ade6-210 leu1-32 ura4-D18	this study
Figure 3
3A
KS3692	h+ hht2-GFP-ura4+ kanMX6:nmt81:GFP-mto1(784-1115) ade6-210 leu1-32	this study
3B
KS5868	h+ mto1-GFP:kanMX6 rlc1-mCh:ura4+ cut12-tdT:kanMX6 ade6-216 leu1-32 ura4-D18	this study
KS5867	h+ mto1-GFP:kanMX6 myp2∆::hphMX6 rlc1-mCh:ura4+ cut12-tdT:kanMX6 ade6-216 leu1-32 ura4-D18	this study
3C
KS5359	h+ mto1-CFP:kanMX6 myp2-YFP:kanMX6 sad1-dsRED:LEU2 (sad1+) ade6-210 leu1-32 ura4-D18	this study
3D
KS5732	h+ mto1∆::kanMX6:nmt81:GFP-VTD-mto1(1028-1095) rlc1-mCh:ura4+ cut12-tdT:kanMX6 myp2∆::hphMX6 ade6-210 leu1-32 ura4-D18	this study
3E
KS5740	myp2-myc:natMX6 mto1∆::kanMX6:nmt81:GFP-VTD-mto1(1028-1095) cut12-tdT:kanMX6 ade6-216 leu1-32 ura4-D18	this study
KS5836	h– mto1∆::kanMX6:nmt81:GFP-VTD-mto1(1049-1095) myp2-myc:natMX6 cut12-tdT:kanMX6 ade6-216 leu1-32 ura4-D18	this study
KS5720	h+ sid4-myc:natMX6 mto1∆::kanMX6:nmt81:GFP-VTD-mto1(1028-1095) cut12-tdT:kanMX6 ade6-210 leu1-32 ura4-D18	this study
KS5835	h– mto1∆::kanMX6:nmt81:GFP-VTD-mto1(1028-1065) sid4-myc:natMX6 cut12-tdT:kanMX6 ade6-210 leu1-32 ura4-D18	this study
Figure S3
S3A
KS4290	h+ nmt41:GFP-CHD:leu1+ kanMX6:nmt81:mto1-td2(12):natMX6 ade6-210 leu1-32 ura4-D18	this study
S3B
KS819	h+ mto1-GFP:kanMX6 ade6-216 leu1-32 ura4-D18	lab stock
KS4496	h+ acp2∆::kanMX mto1-GFP::natMX6 ade6-216	this study
KS4494	h+ spn1∆::kanMX mto1-GFP::natMx ade6-216	this study
KS4498	h+ myp2∆::kanMX mto1GFP::kanMx
S3C
KS1236	h- kanMX6:nmt81:GFP-atb2 ade6-216 leu1-32 ura4-D18	lab stock
KS4806	h+ myp2∆::kanMX6 hphMX6:nmt81:GFP-atb2 ade6-216 leu1-32 ura4-D18	this study
S3E
KS2976	h- myp2-YFP:kanMX6 ade6-210 leu1-32 ura4-D18	JW708, Pollard Lab
KS2987	h - spn1-mYFP:kanMX6 ade6-210 leu1-32 ura4-D18	JW1092, Pollard Lab
KS2989	h - ain1-mYFP:kanMX6 ade6-210 leu1-32 ura4-D18	JW1145, Pollard Lab
KS516	h- ade6-210 leu1-32 ura4-D18	lab stock
KS1890	h- mto2-GFP:kanMX6 ade6-216 leu1-32 ura4-D18	lab stock
Figure 4
4A
KS5219	h– cdc11∆::ura4+ mto1-GFP: kanMX6 hphMX6:nmt81:mCh-atb2 ade6-216 leu1-32 ura4-D18,	this study
KS6025	sid4∆::ura4+ mto1-GFP:kanMX6 hphMX6:nmt81:mCh-atb2 cut12-tdT:kanMX6 ade6-210 leu1-32 ura4-D18, pKS1031(sid4+, LEU2)	this study
4C
KS5260	h– cdc11∆::ura4+ mto1-GFP:kanMX6 cut12-tdT:kanMX6 ade6-216 leu1-32 ura4-D18, pKS560 (cdc11+ LEU2)	this study
KS6041	sid4∆::ura4+ mto1-GFP:kanMX6 cut12-tdT:kanMX6 ade6-216 leu1-32 ura4-D18, pKS1031(sid4+, LEU2)	this study
4D
KS6066	sid4∆::ura4+ mto1∆::kanMX6:nmt81:GFP-VTD-mto1(1049-1095) cut12-tdT:kanMX6 hphMX6:nmt81:mCh-atb2 ade6-210 leu1-32 ura4-D18, pKS1031(sid4+, LEU2)	this study
4E
KS5612	sid4-SA1 mto1-GFP: kanMX6 cut12-tdT:kanMX6 ade6-216 leu1-32 ura4-D18	this study
4F
KS2607	h– mto1-GFP:kanMX6 sad1-dsRed:LEU2 (sad1+) ade6-210 leu1 ura4-D18	this study
KS3042	h– cdc11-123 mto1-GFP:kanMX6 sad1-dsRed:LEU2 (sad1+) ade6-210 leu1 ura4-D18	this study
4G
KS5505	cdc7-24 mto1-GFP:kanMX6 hphMX6:nmt81:mCh-atb2 ade6-216 leu1-32 ura4-D18	this study
KS5582	sid1-239 mto1-GFP:kanMX6 hphMX6:nmt81:mCh-atb2 ade6-216 leu1-32 ura4-D18	this study
KS4786	h– sid2-250 mto1-GFP:kanMX6 kanMX:nmt81:mKate-atb2 ade6-216 leu1-32 ura4-D18	this study
4H
KS3011	sid2-GFP:ura4+ kanMX6:nmt81:mto1-td2(12):natMX6 ade6-210 leu1-32 ura4-D18	this study
Figure S4
S4A
KS5219	h– cdc11∆::ura4+ mto1-GFP: kanMX6 hphMX6:nmt81:mCh-atb2 ade6-216 leu1-32 ura4-D18, pKS560 (cdc11+ LEU2)	this study
S4B
KS5221	cdc11∆::ura4+ mto1(1-1085)-GFP: kanMX6 hphMX6:nmt81:mCh-atb2 ade6-216 leu1-32 ura4-D18, pKS560 (cdc11+ LEU2)	this study
S4C
KS2762	h+/h– cdc11∆::ura4/ + kanMX6:nmt81:GFP-atb2/kanMX6:nmt81:GFP-atb2 ade6-216/ade6-210 leu1-32/leu1-32 ura4-D18/ura4-D18	this study
S4D
KS5105	h– cdc11∆::ura4+ mto1(1-1085)-GFP: kanMX6 kanMX6:nmt81:GFP-atb2 ade6-210 leu1-32 ura4-D18, pKS560 (cdc11+ LEU2)	this study
KS2762	h+/h– cdc11∆::ura4/ + kanMX6:nmt81:GFP-atb2/kanMX6:nmt81:GFP-atb2 ade6-216/ade6-210 leu1-32/leu1-32 ura4-D18/ura4-D18	this study
S4E
KS6027	sid4∆::ura4+ mto1∆::kanMX6:nmt81:GFP-VTD-mto1(1028-1095) hphMX6:nmt81:mCh-atb2 cut12-tdT:kanMX6 ade6-210 leu1-32 ura4-D18, pKS1031 (sid4+ LEU2)	this study
S4F
KS6075	cdc11∆::ura4+ mto1∆::kanMX6:nmt81:GFP-VTD-mto1(1028-1095) hphMX6:nmt81:mCh-atb2 cut12-tdT:kanMX6 ade6-210 leu1-32 ura4-D18, pKS560 (cdc11+ LEU2)	this study
S4G
KS4078	cdc11-123-tdT:natMX6 mto1-GFP:hphMX6 cut12-CFP:kanMX6 ade6-216 leu1-32 ura4-D18	this study
KS4595	h– cdc11-tdT:natMX6 mto1-GFP:kanMX6 cut12-CFP:kanMX6 ade6-216 leu1-32 ura4-D18	this study
Additional strains described as data not shown
KS3284	h– mto1(1-1051)-GFP:kanMX6 alp4-tdT:natMX6 ade6-210 leu1-32 ura4-D18	this study
KS5831	h– mto1(1-1051)-GFP:hphMX6 cut12-tdT ade6-210 leu1-32 ura4-D18	this study
KS6223	h90 mto1(1-1065)-GFP:kanMX6 alp4-tdT:natMX6 ade6-210 leu1-32 ura4-D18	this study
KS6225	alp4-GFP:natMX6 rlc1-mCh:ura4+ ade6 leu1-32 ura4-D18	this study
KS6226	myp2∆::hphMX6 alp4-GFP:natMX6 rlc1-mCh:ura4+ ade6 leu1-32 ura4-D18	this study
KS6227	h+ mto1(1-1065)-GFP:kanMX6 cut12-tdT:kanMX6 ade6-210 leu1-32 ura4-D18	this study
